# Supplementary material for: The causal effects of thyroid function and lipids on cholelithiasis: A Mendelian randomization analysis
Source: Front Endocrinol (Lausanne). 2023 Mar 29;14:1166740. doi: 10.3389/fendo.2023.1166740 (PMC10090462; doi:10.3389/fendo.2023.1166740)
Supplement: Supplementary file 1 [file Table_1.xlsx]

## Sheet: ST1
Supplementary Table 1. Harmonized dataset of MR for the effects of FT4 on cholelithiasis
SNP	effect_allele.exposure	other_allele.exposure	effect_allele.outcome	other_allele.outcome	Effect.Exposure	Effect.Outcome	SE.Exposure	P-value.Exposure	SE.Outcome	P-value.Outcome	mr_keep
rs10119187	T	C	T	C	0.0497	0.0027	0.0085	4.11e-09	0.017	0.8726	TRUE
rs10739496	T	C	T	C	0.0777	–0.0032	0.0068	4.2e-30	0.0126	0.7981	TRUE
rs113107469	T	C	T	C	0.1996	–0.0313	0.022	1e-19	0.0425	0.4613	TRUE
rs11626434	C	G	C	G	0.0583	–0.0093	0.0069	4.08e-17	0.012	0.4414	FALSE
rs12907106	G	C	G	C	0.0407	–0.0118	0.0074	3.67e-08	0.0126	0.3503	FALSE
rs17185536	T	C	T	C	0.0726	0.0337	0.0081	1.93e-19	0.0149	0.0241	TRUE
rs2235544	A	C	A	C	0.1387	0.0387	0.0065	4.2e-101	0.0121	0.0014	TRUE
rs225014	T	C	T	C	0.0535	0.0006	0.0067	1.83e-15	0.0134	0.9628	TRUE
rs4149056	C	T	C	T	0.0506	0.012	0.0089	1.34e-08	0.015	0.423	TRUE
rs4842131	C	T	C	T	0.1037	0.0094	0.0075	7.68e-44	0.012	0.4349	TRUE
rs4954192	C	T	C	T	0.0409	–0.0137	0.0071	8.38e-09	0.0122	0.2639	TRUE
rs56069042	A	G	A	G	0.1061	–0.0259	0.0186	1.16e-08	0.0301	0.3895	TRUE
rs67583169	C	G	C	G	0.0613	0.0059	0.0095	9.99e-11	0.0146	0.6835	FALSE
rs6785807	G	A	G	A	0.059	0.0157	0.0093	2.47e-10	0.0137	0.2523	TRUE
rs8063103	G	C	G	C	0.0522	–0.0096	0.0092	1.61e-08	0.0194	0.6198	FALSE
rs9356988	G	A	G	A	0.051	0.0073	0.0073	3.56e-12	0.0125	0.5579	TRUE

## Sheet: ST2
Supplementary Table 2. Harmonized dataset of MR for the effects of TSH on cholelithiasis
SNP	effect_allele.exposure	other_allele.exposure	effect_allele.outcome	other_allele.outcome	Effect.Exposure	Effect.Outcome	SE.Exposure	P-value.Exposure	SE.Outcome	P-value.Outcome	mr_keep
rs1042673	G	A	G	A	0.0546	0.0139	0.0061	3.57e-19	0.0121	0.2522	TRUE
rs1045476	A	G	A	G	0.049	–0.0291	0.0082	2.36e-09	0.0154	0.0589196	TRUE
rs1079418	A	G	A	G	0.1009	–0.0090	0.0066	8.23e-53	0.0136	0.5059	TRUE
rs10814915	T	C	T	C	0.0421	0.0061	0.0061	5.06e-12	0.012	0.6106	TRUE
rs10917469	A	G	A	G	0.1112	0.0058	0.0085	3.95e-39	0.0183	0.7524	TRUE
rs10957494	G	A	G	A	0.0402	–0.0244	0.0066	1.1e-09	0.013	0.0611998	TRUE
rs11159482	T	C	T	C	0.0846	–0.0176	0.0129	6.3e-11	0.0246	0.475501	TRUE
rs11255790	C	T	C	T	0.041	–0.0088	0.0066	6.83e-10	0.0154	0.5657	TRUE
rs1157994	G	A	G	A	0.09	0.0073	0.016	5.3e-09	0.0298	0.8059	TRUE
rs11732089	T	C	T	C	0.115	0.0465	0.0076	1.73e-51	0.0185	0.0116899	TRUE
rs1203944	C	T	C	T	0.0509	–0.001	0.0073	2.42e-12	0.0148	0.9436	TRUE
rs12284404	G	A	G	A	0.0667	–0.0165	0.0069	2.48e-22	0.0131	0.2095	TRUE
rs1265091	T	C	T	C	0.0571	–0.0218	0.0086	3.2e-11	0.018	0.2264	TRUE
rs12893151	C	A	C	A	0.0624	–0.0168	0.0078	1.02e-15	0.0138	0.2232	TRUE
rs13015993	A	G	A	G	0.0818	0.003	0.0069	4.52e-32	0.0124	0.8068	TRUE
rs13329353	T	C	T	C	0.0614	–0.0007	0.0065	5.17e-21	0.0127	0.9584	TRUE
rs1663070	C	T	C	T	0.0463	0.0097	0.007	3.49e-11	0.0143	0.4954	TRUE
rs17020122	T	C	T	C	0.1044	–0.0052	0.0114	5.32e-20	0.0188	0.7808	TRUE
rs17477923	T	C	T	C	0.0826	0.0004	0.0069	2.57e-33	0.013	0.975	TRUE
rs17767491	A	G	A	G	0.0883	–0.0028	0.0065	3.35e-42	0.013	0.8274	TRUE
rs2127387	A	G	A	G	0.1435	0.009	0.0062	1.1e-117	0.0122	0.46	TRUE
rs2439301	G	A	G	A	0.0587	–0.019	0.0076	8.15e-15	0.0136	0.1621	TRUE
rs28502438	T	C	T	C	0.0338	0.0858	0.0061	3.7e-08	0.0126	8.92894e-12	TRUE
rs30227	C	T	C	T	0.0468	0.0181	0.0063	7.59e-14	0.0124	0.1444	TRUE
rs334725	A	G	A	G	0.1737	0.0226	0.0147	2.45e-32	0.043	0.5995	TRUE
rs398745	C	A	C	A	0.052	0.0002	0.0062	3.97e-17	0.0124	0.9898	TRUE
rs4445669	C	T	C	T	0.0397	0.0037	0.0061	5.76e-11	0.0121	0.756201	TRUE
rs4804413	T	C	T	C	0.0532	0.018	0.0062	8.64e-18	0.0123	0.141	TRUE
rs4933466	A	G	A	G	0.0395	–0.0009	0.0063	5.13e-10	0.0122	0.9431	TRUE
rs59381142	G	A	G	A	0.058	0.0132	0.0076	1.7e-14	0.0155	0.394	TRUE
rs7329958	C	T	C	T	0.0439	0	0.0065	1.13e-11	0.0126	0.9977	TRUE
rs8015085	A	G	A	G	0.0671	0.0074	0.0077	2.45e-18	0.0157	0.635501	TRUE
rs9298749	C	A	C	A	0.0393	–0.0072	0.0064	8.8e-10	0.0121	0.5543	TRUE
rs9381266	T	C	T	C	0.0726	–0.0138	0.007	1.84e-25	0.0149	0.3539	TRUE
rs9497965	T	C	T	C	0.0444	–0.0008	0.0062	9.81e-13	0.0127	0.9507	TRUE
rs963384	T	C	T	C	0.0351	0.0115	0.0063	2.77e-08	0.012	0.3405	TRUE

## Sheet: ST3
Supplementary Table 3. Harmonized dataset of MR for the effects of hyperthyroidism on cholelithiasis
SNP	effect_allele.exposure	other_allele.exposure	effect_allele.outcome	other_allele.outcome	Effect.Exposure	Effect.Outcome	SE.Exposure	P-value.Exposure	SE.Outcome	P-value.Outcome	mr_keep
rs11038357	A	T	A	T	0.235	0.0164	0.035	3.1e-11	0.0131	0.2106	FALSE
rs17477923	T	C	T	C	0.245	0.0004	0.034	6.1e-13	0.013	0.975	TRUE
rs2046045	T	G	T	G	0.329	–0.0077	0.034	4.4e-22	0.0122	0.5262	TRUE
rs2983514	G	A	G	A	0.199	0.003	0.032	5.2e-10	0.0131	0.818	TRUE
rs66760320	T	C	T	C	0.192	0.0139	0.035	4.4e-08	0.0149	0.3509	TRUE
rs8077245	T	G	T	G	0.205	–0.0084	0.033	5e-10	0.012	0.485801	TRUE
rs925488	A	G	A	G	0.19	–0.0041	0.033	1.1e-08	0.0126	0.7461	TRUE

## Sheet: ST4
Supplementary Table 4. Harmonized dataset of MR for the effects of hypothyroidism on cholelithiasis
SNP	effect_allele.exposure	other_allele.exposure	effect_allele.outcome	other_allele.outcome	Effect.Exposure	Effect.Outcome	SE.Exposure	P-value.Exposure	SE.Outcome	P-value.Outcome	mr_keep
rs11675342	T	C	T	C	0.16	–0.003	0.025	1.5e-07	0.0121	0.8033	TRUE
rs12449792	T	C	T	C	0.157	–0.006	0.028	2.4e-05	0.0129	0.6434	TRUE
rs1382879	T	C	T	C	0.153	–0.0103	0.026	2.1e-06	0.0122	0.3967	TRUE
rs2983514	A	G	A	G	0.154	–0.003	0.027	1.6e-05	0.0131	0.818	TRUE
rs597808	A	G	A	G	0.18	0.018	0.026	3.5e-09	0.0122	0.1391	TRUE
rs75491569	T	C	T	C	0.238	–0.0015	0.037	8.7e-08	0.0181	0.9338	TRUE

## Sheet: ST5
Supplementary Table 5. Harmonized dataset of MR for the effects of LDL-C on cholelithiasis
SNP	effect_allele.exposure	other_allele.exposure	effect_allele.outcome	other_allele.outcome	Effect.Exposure	Effect.Outcome	SE.Exposure	P-value.Exposure	SE.Outcome	P-value.Outcome	mr_keep
rs1010759	A	G	A	G	–0.0231042	0.0061	0.00300476	1.5e-14	0.0207	0.767901	TRUE
rs1016988	C	T	C	T	–0.0174377	–0.0184	0.00265087	4.8e-11	0.0146	0.2072	TRUE
rs10231941	C	T	C	T	0.0198565	–0.0182	0.00272709	3.3e-13	0.0151	0.2276	TRUE
rs10448340	G	T	G	T	–0.0150594	0.0018	0.00223737	1.7e-11	0.013	0.8912	TRUE
rs10832963	G	T	G	T	0.0173059	0.0007	0.00239616	5.1e-13	0.0123	0.9562	TRUE
rs10910476	T	C	T	C	0.0123938	0.0075	0.00210193	3.7e-09	0.012	0.5308	TRUE
rs11014204	T	C	T	C	0.0137924	–0.0279	0.00233007	3.2e-09	0.0146	0.0557699	TRUE
rs11065385	G	A	G	A	–0.0244904	–0.0654	0.00225744	2e-27	0.0126	2.27e-07	TRUE
rs11099097	T	C	T	C	–0.0181876	–0.0099	0.00230231	2.8e-15	0.0127	0.4359	TRUE
rs11226108	C	G	C	G	–0.016026	0.0386	0.00265376	1.6e-09	0.0156	0.01335	TRUE
rs113177823	A	G	A	G	–0.0411737	–0.0268	0.00466039	1e-18	0.0251	0.2863	TRUE
rs114165349	C	G	C	G	0.056229	–0.0914	0.00695521	6.2e-16	0.0319	0.00411102	TRUE
rs115458560	C	T	C	T	–0.0503391	0.1382	0.0077049	6.4e-11	0.1121	0.2178	TRUE
rs11568318	A	C	A	C	0.0256951	0.1883	0.00417849	7.8e-10	0.0351	7.87e-08	TRUE
rs11591147	T	G	T	G	–0.348456	–0.0365	0.00793088	1e-200	0.0324	0.2593	TRUE
rs11601507	A	C	A	C	0.0322012	–0.0384	0.00404981	1.8e-15	0.0225	0.0874198	TRUE
rs11621792	T	C	T	C	0.0191489	0.0057	0.00211033	1.1e-19	0.0124	0.6453	TRUE
rs116734477	T	C	T	C	–0.0473368	0.0459	0.0052819	3.2e-19	0.035	0.1893	TRUE
rs117139027	A	G	A	G	–0.0571106	–0.0883	0.00792993	5.9e-13	0.1032	0.3926	TRUE
rs117733303	G	A	G	A	0.0838178	–0.0258	0.00773844	2.4e-27	0.0568	0.649901	TRUE
rs118039278	A	G	A	G	0.0835056	0.0332	0.00388533	1.8e-102	0.0286	0.2457	TRUE
rs1183851	C	T	C	T	0.024377	0.0034	0.00213943	4.5e-30	0.0121	0.776301	TRUE
rs12078100	G	C	G	C	0.0131127	–0.05	0.00214876	1e-09	0.0134	0.000184901	TRUE
rs12162782	G	T	G	T	0.0129592	0.0076	0.00219352	3.5e-09	0.0121	0.5312	TRUE
rs12208357	T	C	T	C	0.0569843	–0.0197	0.00409617	5.4e-44	0.0258	0.445	TRUE
rs12246352	G	A	G	A	0.0257335	–0.0003	0.00342791	6e-14	0.025	0.9909	TRUE
rs1229984	C	T	C	T	0.0525797	0.0851	0.00633356	1e-16	0.0816	0.297	TRUE
rs12445804	A	G	A	G	0.0229888	0.0404	0.0040052	9.5e-09	0.0192	0.0354503	TRUE
rs12471768	C	T	C	T	0.0135999	–0.0113	0.00228112	2.5e-09	0.0142	0.4271	TRUE
rs1250258	T	C	T	C	0.0137745	–0.021	0.00236771	6e-09	0.0147	0.1526	TRUE
rs1260326	C	T	C	T	–0.0347299	–0.0793	0.00212546	5.1e-60	0.0126	3.46e-10	TRUE
rs12916	C	T	C	T	0.0621175	–0.0476	0.00212705	1.7e-187	0.012	7.6e-05	TRUE
rs13020929	A	G	A	G	0.0145846	–0.0287	0.00209518	3.4e-12	0.012	0.0171799	TRUE
rs13076933	G	T	G	T	–0.020994	–0.0015	0.00239027	1.6e-18	0.0135	0.9129	TRUE
rs13107325	T	C	T	C	–0.0248331	0.0004	0.00396439	3.8e-10	0.0507	0.9944	TRUE
rs13108218	G	A	G	A	–0.0177871	0.0487	0.0021598	1.8e-16	0.0129	0.000156801	TRUE
rs13121616	G	A	G	A	0.0128507	–0.0218	0.00226135	1.3e-08	0.0139	0.1157	TRUE
rs1350559	G	C	G	C	0.0137824	0.0056	0.00213685	1.1e-10	0.0139	0.6884	FALSE
rs143020224	G	C	G	C	–0.168952	–0.0067	0.00320833	1e-200	0.0199	0.7357	TRUE
rs145730801	C	T	C	T	0.0359995	–0.1092	0.00516918	3.3e-12	0.0913	0.2316	TRUE
rs146433259	T	C	T	C	–0.0569699	–0.1459	0.0103828	4.1e-08	0.0901	0.1054	TRUE
rs146534110	T	G	T	G	0.0680211	–0.0147	0.00910045	7.8e-14	0.081	0.8556	TRUE
rs148150904	TTAAAG	T	TTAAAG	T	0.0158136	0.0002	0.00265248	2.5e-09	0.0137	0.9913	TRUE
rs150474434	A	G	A	G	–0.0347623	–0.0062	0.00347063	1.3e-23	0.0223	0.7804	TRUE
rs1551891	A	G	A	G	–0.173628	–0.0567	0.00366029	1e-200	0.0231	0.0140401	TRUE
rs1556562	T	G	T	G	0.0190249	0.0147	0.00248903	2.1e-14	0.0144	0.308	TRUE
rs17050272	A	G	A	G	–0.0205597	–0.0211	0.00211549	2.5e-22	0.0121	0.0806195	TRUE
rs174564	G	A	G	A	–0.0318977	–0.0727	0.0021896	4.5e-48	0.0122	2.22e-09	TRUE
rs17476364	C	T	C	T	–0.0216418	–0.0098	0.00335937	1.2e-10	0.0254	0.6987	TRUE
rs17569873	T	C	T	C	0.0171196	0.0248	0.00260335	4.8e-11	0.0175	0.1576	TRUE
rs1801689	C	A	C	A	0.061862	–0.1416	0.00605788	1.8e-24	0.0606	0.0194899	TRUE
rs183130	T	C	T	C	–0.0329541	–0.0097	0.00223034	2.1e-49	0.0134	0.4697	TRUE
rs1883711	C	G	C	G	0.10277	–0.0537	0.0060919	7.5e-64	0.0249	0.0309599	TRUE
rs200046586	C	CA	C	CA	0.309188	0.0998	0.00782788	1e-200	0.0474	0.0352801	TRUE
rs2043085	C	T	C	T	–0.017018	–0.0155	0.00214177	1.9e-15	0.0121	0.2013	TRUE
rs2066714	C	T	C	T	0.0210151	0.0422	0.00310964	1.4e-11	0.0206	0.0406097	TRUE
rs2068888	A	G	A	G	–0.0192081	0.0216	0.00209421	4.6e-20	0.012	0.0722005	TRUE
rs2073547	G	A	G	A	0.0355498	0.0116	0.00267287	2.3e-40	0.0128	0.3647	TRUE
rs2160994	C	T	C	T	0.0182581	0.0082	0.00218417	6.3e-17	0.0127	0.5165	TRUE
rs2238162	T	C	T	C	–0.0165008	–0.002	0.00208847	2.8e-15	0.0121	0.8675	TRUE
rs2250802	A	G	A	G	–0.0181939	–0.0107	0.00233224	6.1e-15	0.0129	0.4088	TRUE
rs2256814	A	G	A	G	0.0152618	–0.034	0.00262512	6.1e-09	0.0154	0.0267997	TRUE
rs2287622	G	A	G	A	–0.0211572	–0.0181	0.00212931	2.9e-23	0.012	0.1309	TRUE
rs2391825	A	G	A	G	–0.0129848	0.0184	0.00233356	2.6e-08	0.0145	0.2048	TRUE
rs2519093	T	C	T	C	0.0557289	–0.0891	0.0026865	1.4e-95	0.0149	2.32e-09	TRUE
rs2611867	G	A	G	A	–0.0265838	–0.009	0.00209023	4.7e-37	0.012	0.4555	TRUE
rs2618566	T	G	T	G	–0.0249198	–0.0747	0.00219993	9.6e-30	0.013	8.31e-09	TRUE
rs2642438	G	A	G	A	0.0253218	–0.0275	0.00227308	8e-29	0.0133	0.0391498	TRUE
rs2737265	G	A	G	A	–0.0202743	–0.0009	0.002322	2.5e-18	0.013	0.9454	TRUE
rs2738447	C	A	C	A	0.0422734	–0.0151	0.00211024	2.9e-89	0.0123	0.2184	TRUE
rs2740488	C	A	C	A	–0.0252452	–0.0141	0.00236503	1.3e-26	0.015	0.3482	TRUE
rs2745353	T	C	T	C	0.0126963	–0.0435	0.00208336	1.1e-09	0.012	0.000290503	TRUE
rs2820226	A	G	A	G	–0.012864	–0.0268	0.00209731	8.6e-10	0.012	0.0262198	TRUE
rs28406917	T	C	T	C	0.0119057	–0.0022	0.00211433	1.8e-08	0.0121	0.8556	TRUE
rs28601761	G	C	G	C	–0.0620105	–0.0572	0.00213624	2.9e-185	0.0122	2.53e-06	TRUE
rs28615248	C	T	C	T	0.0184347	–0.0212	0.00263568	2.7e-12	0.0145	0.1432	TRUE
rs28631087	C	T	C	T	–0.0161901	–0.0241	0.0025459	2e-10	0.0162	0.1374	TRUE
rs28814720	G	A	G	A	0.0121747	0.0122	0.00215073	1.5e-08	0.012	0.3095	TRUE
rs3104412	G	A	G	A	–0.0189061	0.003	0.00209423	1.8e-19	0.0129	0.8167	TRUE
rs3127580	T	C	T	C	0.0357031	–0.0209	0.00287572	2.2e-35	0.0181	0.2483	TRUE
rs34042070	G	C	G	C	0.0485227	–0.0055	0.00268011	2.9e-73	0.0152	0.7188	TRUE
rs34265667	A	G	A	G	–0.0320529	–0.0557	0.00575731	2.6e-08	0.0472	0.2379	TRUE
rs34568880	T	C	T	C	0.0560827	0.0552	0.00908804	6.8e-10	0.0712	0.4386	TRUE
rs35511051	A	C	A	C	–0.0217862	–0.0095	0.00254546	1.1e-17	0.0145	0.5156	TRUE
rs35882350	G	A	G	A	0.0139684	–0.0092	0.00237417	4e-09	0.0136	0.498101	TRUE
rs35980001	G	GC	G	GC	–0.0222891	–0.0395	0.00256639	3.8e-18	0.0142	0.00550896	TRUE
rs3732359	A	G	A	G	–0.0173556	0.0084	0.00252038	5.7e-12	0.013	0.5182	TRUE
rs3780181	G	A	G	A	–0.0278983	0.0003	0.00418323	2.6e-11	0.0263	0.9919	TRUE
rs3822855	T	G	T	G	0.0178418	0.0237	0.00212447	4.5e-17	0.0121	0.0501003	TRUE
rs3823376	T	C	T	C	0.0172774	0.0109	0.0020812	1e-16	0.0123	0.3733	TRUE
rs4148826	C	T	C	T	–0.0157917	0.1597	0.0027233	6.7e-09	0.0152	8.58e-26	TRUE
rs4263041	G	A	G	A	–0.0699797	–0.015	0.00251019	4.9e-171	0.0133	0.2573	TRUE
rs4307732	A	G	A	G	0.0448315	–0.0052	0.0033985	9.8e-40	0.0166	0.752101	TRUE
rs438568	G	A	G	A	0.0124777	0.0638	0.00213986	5.5e-09	0.0127	5.03e-07	TRUE
rs440677	A	G	A	G	–0.0159238	–0.0128	0.00215434	1.5e-13	0.0121	0.2876	TRUE
rs4666384	G	A	G	A	–0.016633	–0.0137	0.00224003	1.1e-13	0.0134	0.305	TRUE
rs472495	T	G	T	G	0.0425743	0.0184	0.00218093	7.3e-85	0.0122	0.1294	TRUE
rs4782568	G	C	G	C	–0.0165059	–0.0227	0.00210805	4.9e-15	0.0122	0.0618899	FALSE
rs4930163	A	G	A	G	0.0174597	0.0008	0.00285203	9.2e-10	0.0171	0.9644	TRUE
rs4954192	T	C	T	C	0.0146629	–0.0137	0.00213654	6.7e-12	0.0122	0.2639	TRUE
rs4970834	T	C	T	C	–0.105303	–0.0139	0.00268179	1e-200	0.0151	0.3574	TRUE
rs5112	G	C	G	C	0.0277824	–0.004	0.00222587	9.4e-36	0.0125	0.746899	FALSE
rs516316	C	G	C	G	0.0296183	0.0417	0.00206761	1.5e-46	0.0124	0.000741993	FALSE
rs556107	T	C	T	C	0.0351712	–0.018	0.00208846	1.2e-63	0.0121	0.1367	TRUE
rs55637835	T	C	T	C	–0.0187129	–0.0343	0.00324835	8.4e-09	0.0201	0.0874198	TRUE
rs55714927	T	C	T	C	–0.0264314	–0.0132	0.00265551	2.4e-23	0.0138	0.3386	TRUE
rs55831924	T	C	T	C	0.0156761	0.0225	0.0021829	6.9e-13	0.0131	0.0870202	TRUE
rs56130071	C	G	C	G	0.0331798	–0.02	0.00253796	4.7e-39	0.0146	0.1705	TRUE
rs56236159	G	T	G	T	0.0177139	0.0031	0.00307979	8.8e-09	0.0132	0.8121	TRUE
rs5843957	TG	T	TG	T	0.0137065	–0.0203	0.00210922	8.1e-11	0.0128	0.1116	TRUE
rs597808	G	A	G	A	0.0271066	0.018	0.00209151	2.1e-38	0.0122	0.1391	TRUE
rs6031587	T	C	T	C	–0.0256479	–0.2105	0.00413761	5.7e-10	0.0234	2.78e-19	TRUE
rs60612724	G	A	G	A	0.0323852	–0.0057	0.00541912	2.3e-09	0.0346	0.8702	TRUE
rs6074012	C	T	C	T	0.0116537	0.0134	0.00208962	2.4e-08	0.012	0.266	TRUE
rs61003864	C	T	C	T	0.0155966	–0.03	0.00267616	5.6e-09	0.0145	0.0392202	TRUE
rs61754230	T	C	T	C	0.0430117	–0.0134	0.00748441	9.1e-09	0.0798	0.867	TRUE
rs61988556	C	T	C	T	–0.0224158	0.0225	0.00372109	1.7e-09	0.0223	0.3109	TRUE
rs62033400	G	A	G	A	–0.0144167	–0.0406	0.00213447	1.4e-11	0.0122	0.000880299	TRUE
rs6475606	T	C	T	C	–0.0202689	–0.0092	0.00208367	2.3e-22	0.0121	0.4471	TRUE
rs6495122	C	A	C	A	0.0143852	0.0141	0.00211976	1.2e-11	0.012	0.2405	TRUE
rs6544713	C	T	C	T	–0.0537152	–0.2887	0.00222274	5e-129	0.0149	1.55e-83	TRUE
rs6560499	A	G	A	G	–0.0122028	0.0018	0.00212189	8.9e-09	0.0124	0.8813	TRUE
rs6602912	G	T	G	T	0.0221997	–0.0096	0.00231001	7.2e-22	0.0138	0.4859	TRUE
rs6680227	A	G	A	G	–0.0746581	–0.0093	0.00563322	4.3e-40	0.0274	0.7345	TRUE
rs6709904	G	A	G	A	–0.043441	–0.6655	0.00329601	1.1e-39	0.0206	1.33e-229	TRUE
rs6732741	A	T	A	T	–0.0280985	–0.0119	0.00322423	2.9e-18	0.0186	0.5217	TRUE
rs6874202	C	T	C	T	0.032331	0.0441	0.00216292	1.6e-50	0.0128	0.000544503	TRUE
rs7108486	C	T	C	T	–0.0386029	0.0674	0.00692024	2.4e-08	0.0409	0.099481	TRUE
rs71311871	G	A	G	A	–0.0283073	–0.0116	0.00378458	7.5e-14	0.0222	0.5999	TRUE
rs7202323	G	T	G	T	–0.0255365	–0.0063	0.00247732	6.5e-25	0.015	0.6751	TRUE
rs7241918	T	G	T	G	0.0157471	–0.0165	0.00274939	1e-08	0.0159	0.2988	TRUE
rs72631343	G	C	G	C	–0.0292893	–0.0293	0.00311032	4.6e-21	0.0172	0.08818	TRUE
rs72911393	T	C	T	C	–0.0182619	0.0334	0.00294119	5.3e-10	0.0203	0.1001	TRUE
rs7569317	C	T	C	T	0.017881	–0.0098	0.00208232	8.9e-18	0.012	0.4133	TRUE
rs76468627	T	C	T	C	–0.0217346	–0.0211	0.00394926	3.7e-08	0.0213	0.3224	TRUE
rs7707394	A	G	A	G	0.040448	–0.0331	0.00217281	2.4e-77	0.0124	0.00756903	TRUE
rs7734476	A	G	A	G	0.0187595	–0.0141	0.00209401	3.3e-19	0.012	0.2399	TRUE
rs7746081	A	G	A	G	–0.0234725	–0.0099	0.00226701	4e-25	0.0124	0.4264	TRUE
rs77542162	G	A	G	A	0.128484	0.1547	0.0070401	2.1e-74	0.073	0.0341303	TRUE
rs7776054	G	A	G	A	–0.0162316	–0.0065	0.00237493	8.2e-12	0.0127	0.6064	TRUE
rs77960347	G	A	G	A	0.0706209	0.1692	0.00908667	7.7e-15	0.0687	0.0137899	TRUE
rs78508096	A	G	A	G	0.0176869	0.0304	0.00249323	1.3e-12	0.0132	0.0216202	TRUE
rs79220007	C	T	C	T	–0.057338	0.0168	0.00392142	2e-48	0.0315	0.5953	TRUE
rs79828839	T	C	T	C	0.0144987	–0.0081	0.00261498	2.9e-08	0.0158	0.609	TRUE
rs8107974	T	A	T	A	–0.105058	0.0014	0.00391919	2.7e-158	0.0244	0.9546	TRUE
rs869412	C	T	C	T	–0.0142314	0.0243	0.00250093	1.3e-08	0.0136	0.0729306	TRUE
rs880315	C	T	C	T	–0.0152225	0.0036	0.00220678	5.3e-12	0.0122	0.767499	TRUE
rs9289196	C	T	C	T	0.0173702	0.001	0.00275673	3e-10	0.0169	0.9511	TRUE
rs934197	A	G	A	G	0.0832348	0.0059	0.00220298	1e-200	0.0133	0.6557	TRUE
rs9471968	G	A	G	A	–0.0116148	–0.015	0.00209345	2.9e-08	0.0122	0.218	TRUE
rs9496567	A	G	A	G	–0.0174316	–0.0342	0.00243272	7.8e-13	0.0149	0.0215501	TRUE
rs960596	T	C	T	C	0.0135068	0.0104	0.00221758	1.1e-09	0.0124	0.4022	TRUE
rs964184	C	G	C	G	–0.0575823	–0.0235	0.00306356	8.2e-79	0.017	0.1672	TRUE
rs9832727	G	C	G	C	–0.0147604	–0.0341	0.00220388	2.1e-11	0.0127	0.00733804	TRUE
rs9834932	G	A	G	A	–0.0322172	0.0234	0.00366408	1.5e-18	0.022	0.2873	TRUE
rs9884390	C	T	C	T	0.0251489	0.0092	0.00249163	5.9e-24	0.0143	0.5202	TRUE
rs9894946	G	A	G	A	–0.0173333	0.0073	0.00290132	2.3e-09	0.0167	0.6622	TRUE
rs990619	G	C	G	C	–0.0118015	0.014	0.00208525	1.5e-08	0.0122	0.2486	FALSE
rs9929977	A	T	A	T	0.0167269	0.0131	0.00216129	1e-14	0.0122	0.2824	TRUE
rs9987289	G	A	G	A	0.0453824	0.0601	0.00362169	5.1e-36	0.0182	0.000978611	TRUE

## Sheet: ST6
Supplementary Table 6. Harmonized dataset of MR for the effects of triglyceride on cholelithiasis
SNP	effect_allele.exposure	other_allele.exposure	effect_allele.outcome	other_allele.outcome	Effect.Exposure	Effect.Outcome	SE.Exposure	P-value.Exposure	SE.Outcome	P-value.Outcome	mr_keep
rs1009360	C	T	C	T	–0.0184832	–0.0095	0.00200785	3.40017e-20	0.0122	0.4378	TRUE
rs1009590	C	G	C	G	0.0208341	0.0282	0.00357696	5.69994e-09	0.0225	0.2106	TRUE
rs10152471	A	G	A	G	–0.0135209	0.0013	0.00204778	4.00037e-11	0.0122	0.9148	TRUE
rs10210970	T	C	T	C	0.0232557	–0.0045	0.00292788	1.99986e-15	0.0155	0.7694	TRUE
rs10242866	T	C	T	C	0.015793	–0.0247	0.00202877	7.00003e-15	0.0131	0.0595594	TRUE
rs10277582	T	C	T	C	–0.0173714	0.0069	0.00308015	1.7e-08	0.0192	0.721	TRUE
rs1037117	A	G	A	G	0.0172213	0.0145	0.00229153	5.70033e-14	0.0133	0.2755	TRUE
rs10405944	C	T	C	T	–0.013209	0.0052	0.00201995	6.20012e-11	0.0122	0.671901	TRUE
rs1043897	T	G	T	G	–0.014664	0.0033	0.00201517	3.40017e-13	0.0124	0.7904	TRUE
rs1044808	C	G	C	G	–0.0247492	–0.018	0.00362188	8.30042e-12	0.026	0.4897	TRUE
rs1045241	T	C	T	C	–0.0206988	–0.004	0.00224699	3.19963e-20	0.0129	0.754201	TRUE
rs10513688	A	G	A	G	0.0247828	–0.0117	0.00334924	1.39991e-13	0.0204	0.566601	TRUE
rs10642257	A	AAGGCC	A	AAGGCC	0.0370518	0.0109	0.00271209	1.69981e-42	0.0147	0.4593	TRUE
rs10750766	A	C	A	C	0.0193855	0.0143	0.00218742	7.8001e-19	0.0136	0.2938	TRUE
rs10773000	T	G	T	G	–0.0149294	–0.0061	0.0021148	1.69981e-12	0.0126	0.629901	TRUE
rs10773049	C	T	C	T	–0.0290398	0.006	0.00203691	4.10015e-46	0.0122	0.6209	TRUE
rs10775406	G	A	G	A	0.0206571	–0.0055	0.00232578	6.59933e-19	0.0136	0.6863	TRUE
rs1077835	G	A	G	A	0.0473668	–0.0332	0.00240452	2.19989e-86	0.0138	0.0160299	TRUE
rs10797119	C	T	C	T	0.0157113	0.0156	0.00200465	4.60045e-15	0.012	0.1948	TRUE
rs10811662	A	G	A	G	–0.0154098	–0.0033	0.0026291	4.60002e-09	0.0171	0.8446	TRUE
rs10822163	G	C	G	C	–0.0321674	0.0434	0.00199059	9.70063e-59	0.012	0.000304397	FALSE
rs10883026	T	C	T	C	–0.0144604	–0.0185	0.00200472	5.50047e-13	0.0122	0.13	TRUE
rs10899490	T	C	T	C	–0.0170082	–0.0063	0.00269347	2.69998e-10	0.0151	0.676799	TRUE
rs11000468	T	C	T	C	–0.0148544	–0.0027	0.00231748	1.5e-10	0.0124	0.8279	TRUE
rs11030107	G	A	G	A	0.0160418	0.0322	0.00225693	1.20005e-12	0.0138	0.01962	TRUE
rs11078597	C	T	C	T	0.0191708	0.0133	0.0025513	5.70033e-14	0.0153	0.386	TRUE
rs11100083	C	T	C	T	–0.0160248	–0.0531	0.00237585	1.50003e-11	0.0153	0.000536698	TRUE
rs11118310	T	A	T	A	0.0193178	0.0096	0.00202011	1.10002e-21	0.0122	0.4345	TRUE
rs11122450	G	T	G	T	–0.0481745	–0.0043	0.0020373	1.30017e-123	0.0121	0.722099	TRUE
rs11185542	C	G	C	G	–0.0126395	–0.0191	0.00223848	1.6e-08	0.0131	0.1425	TRUE
rs11187019	G	A	G	A	–0.0116437	0.0027	0.00200546	6.4e-09	0.0121	0.8225	TRUE
rs11206374	A	G	A	G	0.0250232	0.009	0.00237577	6.09958e-26	0.0147	0.5398	TRUE
rs112108602	A	AG	A	AG	0.0268214	–0.0189	0.00346931	1.10002e-14	0.0259	0.4652	TRUE
rs112381903	T	A	T	A	0.0231649	0.0303	0.00400864	7.49998e-09	0.0315	0.3366	TRUE
rs11240358	A	G	A	G	0.0135651	0.0003	0.00202953	2.29985e-11	0.0124	0.9811	TRUE
rs11274835	CGAGTGTGGGAATCT	C	GCTCACACCCTTA	G	–0.0254256	0.0126	0.0027693	4.30031e-20	0.0186	0.497	FALSE
rs1133400	G	A	G	A	0.0137462	–0.0141	0.00239759	9.80009e-09	0.016	0.3786	TRUE
rs114165349	C	G	C	G	0.0818126	0.0914	0.00663594	6.29941e-35	0.0319	0.00411102	TRUE
rs11429307	G	GT	G	GT	–0.0465382	–0.0052	0.00253471	2.70023e-75	0.0176	0.7694	TRUE
rs11600815	A	G	A	G	–0.0322469	0.0394	0.00458644	2.09991e-12	0.0214	0.0654802	TRUE
rs11637681	G	A	G	A	0.0125866	–0.0092	0.00224251	2e-08	0.0148	0.533499	TRUE
rs11664106	T	A	T	A	–0.0125831	–0.0069	0.00210816	2.39999e-09	0.013	0.5966	TRUE
rs116843064	A	G	A	G	–0.226505	0.0004	0.00721009	1e-200	0.0369	0.9912	TRUE
rs11722924	C	G	C	G	0.0129095	0.0391	0.00199093	8.9002e-11	0.012	0.00111599	FALSE
rs117233107	A	G	A	G	–0.0732317	0.0659	0.0086122	1.80011e-17	0.0508	0.1948	TRUE
rs117287238	A	G	A	G	–0.0394324	0.0198	0.00614684	1.40001e-10	0.0394	0.614601	TRUE
rs117291242	T	C	T	C	0.0297851	0.0206	0.00528225	1.7e-08	0.0268	0.4429	TRUE
rs117316645	A	G	A	G	0.0277821	–0.0358	0.00495454	2.1e-08	0.032	0.2639	TRUE
rs117431393	G	A	G	A	0.0312254	–0.0421	0.00537977	6.49995e-09	0.0248	0.0896892	TRUE
rs11746801	A	G	A	G	–0.0123657	–0.0119	0.00207937	2.69998e-09	0.0122	0.3322	TRUE
rs11904650	G	A	G	A	0.0410641	–0.1136	0.00692419	2.99999e-09	0.0487	0.0196598	TRUE
rs12185242	C	A	C	A	0.0175265	–0.0034	0.00199898	1.80011e-18	0.012	0.7782	TRUE
rs12424054	A	G	A	G	0.0191212	–0.0284	0.00235346	4.49987e-16	0.0157	0.0710003	TRUE
rs12440800	T	A	T	A	0.0161	–0.0024	0.00229294	2.19989e-12	0.0147	0.8725	TRUE
rs12446515	T	C	T	C	–0.0334207	0.0134	0.00213589	3.50026e-55	0.0135	0.3203	TRUE
rs12475332	G	T	G	T	–0.0140007	–0.0061	0.00225386	5.19996e-10	0.0146	0.675601	TRUE
rs12504746	T	C	T	C	–0.0152674	–0.003	0.00252148	1.40001e-09	0.0168	0.8591	TRUE
rs12530679	G	A	G	A	–0.0121299	0.0021	0.00201682	1.79999e-09	0.0121	0.8647	TRUE
rs12669911	C	A	C	A	–0.0118536	–0.0233	0.00205405	7.90005e-09	0.0131	0.0739299	TRUE
rs12880341	C	T	C	T	0.0209696	–0.0353	0.00273647	1.80011e-14	0.0176	0.0452595	TRUE
rs12902047	C	A	C	A	–0.0129253	–0.0236	0.00214533	1.7e-09	0.0126	0.0615205	TRUE
rs1292065	G	C	G	C	–0.0139237	–0.0103	0.00218669	1.89998e-10	0.013	0.4283	TRUE
rs12926107	G	A	G	A	0.0126364	0.0307	0.0020014	2.69998e-10	0.013	0.0178698	TRUE
rs12928099	A	C	A	C	–0.0282116	0.0122	0.00218133	2.90001e-38	0.0133	0.3601	TRUE
rs12948505	T	C	T	C	0.0138887	–0.0021	0.00251214	3.2e-08	0.0175	0.9062	TRUE
rs13066793	G	A	G	A	–0.0224583	0.0043	0.00347278	1e-10	0.0221	0.8454	TRUE
rs13107325	T	C	T	C	0.0300749	–0.0004	0.00377743	1.69981e-15	0.0507	0.9944	TRUE
rs13108218	G	A	G	A	–0.0305169	–0.0487	0.00205811	9.70063e-50	0.0129	0.000156801	TRUE
rs13118477	A	G	A	G	0.0149897	–0.0253	0.00203847	1.9002e-13	0.0121	0.03597	TRUE
rs1316753	C	G	C	G	–0.0145732	0.0111	0.00202974	7.00003e-13	0.0121	0.3608	FALSE
rs13264304	G	C	G	C	0.0189102	–0.0088	0.00276507	8.00018e-12	0.0144	0.5437	TRUE
rs13269725	G	A	G	A	0.0349878	0.0037	0.0036804	1.99986e-21	0.0318	0.9077	TRUE
rs13354321	C	T	C	T	–0.0154305	–0.0042	0.00201429	1.9002e-14	0.0121	0.727601	TRUE
rs13389219	T	C	T	C	–0.0376242	0.0141	0.00202704	6.59933e-77	0.0126	0.2645	TRUE
rs1340819	C	A	C	A	–0.0121655	–0.0059	0.00209472	6.29999e-09	0.0128	0.6463	TRUE
rs134551	T	C	T	C	–0.0116536	–0.0024	0.00211111	3.40001e-08	0.0134	0.8558	TRUE
rs1347188	G	A	G	A	0.0139021	–0.0283	0.00231385	1.89998e-09	0.0135	0.0364704	TRUE
rs138191773	A	G	A	G	–0.0471717	0.0105	0.00791884	2.59998e-09	0.0976	0.9146	TRUE
rs139974673	C	T	C	T	0.143073	0.2544	0.00623867	2.19786e-116	0.0831	0.00220201	TRUE
rs140107293	G	A	G	A	–0.0227003	0.0184	0.00275296	1.59993e-16	0.0172	0.2842	TRUE
rs1420384	T	G	T	G	–0.01279	–0.0334	0.00210534	1.2e-09	0.013	0.00999701	TRUE
rs143076454	A	G	A	G	0.0403999	0.0642	0.00735364	3.89996e-08	0.0513	0.2103	TRUE
rs145947882	C	A	C	A	0.137333	–0.0664	0.0063668	3.39625e-103	0.0352	0.0589006	TRUE
rs1473886	T	G	T	G	–0.0181218	–0.0194	0.00198519	6.90081e-20	0.0122	0.1108	TRUE
rs148827772	G	A	G	A	0.0465516	0.0103	0.00710636	5.70033e-11	0.0405	0.7988	TRUE
rs149142833	T	C	T	C	0.0169358	–0.0056	0.00276509	9.09997e-10	0.0163	0.732501	TRUE
rs150419156	A	G	A	G	–0.0505491	0.0657	0.00847063	2.39999e-09	0.0777	0.3972	TRUE
rs150423652	T	G	T	G	0.285824	–0.1948	0.0122924	1.39959e-119	0.1339	0.1459	TRUE
rs150460588	C	T	C	T	0.0326952	–0.0066	0.00484966	1.59993e-11	0.0347	0.8501	TRUE
rs150555490	T	C	T	C	–0.0384234	0.0326	0.00427544	2.49977e-19	0.0317	0.3041	TRUE
rs150564454	A	G	A	G	–0.101751	0.2354	0.00963178	4.40048e-26	0.1252	0.06017	TRUE
rs151235402	T	C	T	C	0.0521833	0.0097	0.00815144	1.5e-10	0.0471	0.8375	TRUE
rs1544980	C	T	C	T	0.0238704	–0.0364	0.00248513	7.59976e-22	0.0154	0.0181798	TRUE
rs1567353	G	C	G	C	0.0148202	–0.008	0.00216358	7.39946e-12	0.0127	0.5277	TRUE
rs17184382	C	A	C	A	–0.0219251	–0.0009	0.00201039	1.10002e-27	0.0128	0.9467	TRUE
rs17326656	T	G	T	G	0.0174394	–0.0151	0.00233365	7.8001e-14	0.0163	0.354	TRUE
rs174566	G	A	G	A	0.0485019	0.072	0.00207982	2.79898e-120	0.0122	3.25297e-09	TRUE
rs17585887	C	T	C	T	–0.0285849	0.0043	0.00201656	1.29987e-45	0.012	0.7199	TRUE
rs1760801	A	G	A	G	–0.0202981	–0.0048	0.00218442	1.50003e-20	0.0125	0.7002	TRUE
rs1799831	T	C	T	C	0.024506	0.0131	0.00273953	3.69999e-19	0.0152	0.3913	TRUE
rs1801689	C	A	C	A	–0.06613	0.1416	0.00577722	2.39994e-30	0.0606	0.0194899	TRUE
rs1835346	G	A	G	A	–0.0391877	–0.0359	0.00654659	2.19999e-09	0.0493	0.4669	TRUE
rs186696265	T	C	T	C	–0.104318	0.0556	0.00828522	2.39994e-36	0.0476	0.2427	TRUE
rs188247550	T	C	T	C	–0.134286	–0.034	0.00913128	5.90065e-49	0.028	0.2239	TRUE
rs193735	A	G	A	G	0.0329807	0.0017	0.00529922	4.90004e-10	0.0239	0.9429	TRUE
rs1938566	T	C	T	C	–0.0212127	–0.0018	0.00267054	1.99986e-15	0.0142	0.8989	TRUE
rs2043085	C	T	C	T	–0.0308028	0.0155	0.00204157	1.9002e-51	0.0121	0.2013	TRUE
rs2068888	A	G	A	G	–0.0318216	–0.0216	0.00199589	3.19963e-57	0.012	0.0722005	TRUE
rs2070341	T	C	T	C	0.0113012	–0.0073	0.00203413	2.80001e-08	0.0126	0.5635	TRUE
rs2071887	A	T	A	T	0.016312	0.0383	0.00209671	7.29962e-15	0.0124	0.00207702	TRUE
rs2081194	C	G	C	G	–0.0214115	–0.0167	0.00207674	6.29941e-25	0.0128	0.1914	TRUE
rs2081687	C	T	C	T	–0.0261379	–0.1331	0.00209126	7.59976e-36	0.0123	3.7653e-27	TRUE
rs2092203	T	C	T	C	0.0136756	0.0029	0.00199323	6.79986e-12	0.012	0.8083	TRUE
rs2131311	G	A	G	A	–0.0124181	0.0047	0.00222753	2.5e-08	0.0134	0.7289	TRUE
rs2131919	G	A	G	A	0.0173511	0.0383	0.00268396	1e-10	0.0156	0.0140799	TRUE
rs213494	T	C	T	C	0.0156106	0.0307	0.00207578	5.50047e-14	0.0133	0.0213	TRUE
rs2137557	C	T	C	T	0.0117624	–0.0059	0.00208003	1.6e-08	0.0127	0.6426	TRUE
rs2187114	A	G	A	G	–0.0185151	–0.0306	0.00330375	2.1e-08	0.0186	0.1002	TRUE
rs2237029	A	G	A	G	–0.0139399	–0.0115	0.00204019	8.30042e-12	0.0124	0.3527	TRUE
rs2240466	A	G	A	G	–0.122769	0.0499	0.00301848	1e-200	0.018	0.00560106	TRUE
rs2240533	C	T	C	T	–0.0129897	0.0116	0.00215234	1.6e-09	0.0131	0.3789	TRUE
rs2244278	A	C	A	C	–0.0269912	–0.0158	0.00306133	1.20005e-18	0.0208	0.4488	TRUE
rs2267373	T	C	T	C	0.0215638	0.0119	0.00202145	1.39991e-26	0.0122	0.3296	TRUE
rs2302263	T	C	T	C	0.0436112	0.0396	0.00349051	8.00018e-36	0.0179	0.0272797	TRUE
rs2304969	T	G	T	G	–0.0161469	–0.0122	0.0028501	1.5e-08	0.0136	0.3705	TRUE
rs2305746	G	A	G	A	0.0282544	0.0566	0.0039744	1.20005e-12	0.0248	0.0224202	TRUE
rs2382825	T	C	T	C	–0.0134774	0.0549	0.00204919	4.79954e-11	0.0135	5.08803e-05	TRUE
rs2407278	G	A	G	A	–0.0339449	–0.048	0.00581961	5.39995e-09	0.0272	0.0770797	TRUE
rs2487294	T	G	T	G	0.0183191	0.0084	0.00222084	1.59993e-16	0.0129	0.514	TRUE
rs2519093	T	C	T	C	–0.021158	0.0891	0.00256189	1.50003e-16	0.0149	2.323e-09	TRUE
rs2604568	A	T	A	T	0.0116923	0.0104	0.00210543	2.80001e-08	0.0137	0.4471	TRUE
rs2699805	A	G	A	G	–0.0201313	–0.0045	0.00203748	5.10035e-23	0.0123	0.7123	TRUE
rs275184	G	T	G	T	–0.0173487	–0.0036	0.00275263	2.90001e-10	0.0151	0.8105	TRUE
rs2773469	G	A	G	A	–0.0188717	–0.0035	0.00225426	5.70033e-17	0.0138	0.7982	TRUE
rs278981	C	T	C	T	0.0125871	0.0008	0.00229058	3.89996e-08	0.0143	0.9561	TRUE
rs2812208	C	G	C	G	–0.048426	0.0473	0.00696323	3.50026e-12	0.0405	0.2432	TRUE
rs28383314	C	T	C	T	0.0379005	0.0265	0.00204671	1.50003e-76	0.0142	0.0621699	TRUE
rs28439112	A	T	A	T	0.0126014	0.0137	0.00226754	2.69998e-08	0.0151	0.3624	TRUE
rs28577186	A	G	A	G	–0.0163428	–0.0219	0.00211672	1.20005e-14	0.0126	0.0813299	TRUE
rs28752924	G	T	G	A	0.0243875	0.0185	0.00276364	1.10002e-18	0.0136	0.1726	FALSE
rs28752924	G	T	G	T	0.0243875	–0.0102	0.00276364	1.10002e-18	0.0199	0.609399	TRUE
rs2925979	C	T	C	T	–0.0322092	0.016	0.00217095	8.49963e-50	0.0129	0.2137	TRUE
rs2937124	T	C	T	C	–0.0182561	–0.0143	0.00212336	8.10028e-18	0.0123	0.2448	TRUE
rs2943645	T	C	T	C	0.0402918	0.0035	0.00207151	2.90001e-84	0.0124	0.776301	TRUE
rs2983896	A	G	A	G	0.0137912	0.0001	0.00242177	1.2e-08	0.0153	0.995	TRUE
rs308	G	T	G	T	–0.159413	–0.029	0.00698442	2.60016e-115	0.035	0.4079	TRUE
rs3103310	G	A	G	A	0.0202549	0.0202	0.00236652	1.10002e-17	0.0161	0.2095	TRUE
rs320369	G	A	G	A	–0.0125327	–0.0187	0.00214567	5.19996e-09	0.0124	0.1339	TRUE
rs325485	G	A	G	A	–0.0117435	–0.0139	0.00204042	8.60003e-09	0.0126	0.2676	TRUE
rs326222	C	T	C	T	0.0252203	0.0171	0.00215698	1.39991e-31	0.0128	0.1811	TRUE
rs343	A	C	A	C	–0.141493	0.0028	0.00361052	1e-200	0.0246	0.9079	TRUE
rs34389637	C	CT	C	CT	0.025209	–0.0012	0.0040263	3.79997e-10	0.0218	0.9573	TRUE
rs34672664	T	TG	T	TG	0.0216095	–0.0289	0.003902	3.09999e-08	0.0247	0.2415	TRUE
rs34682685	A	G	A	G	0.0337428	0.0074	0.00326987	5.79963e-25	0.0256	0.771299	TRUE
rs35140741	CAAAAAAAA	C	GT	G	–0.0155759	0.0047	0.00206772	5.00035e-14	0.0126	0.7106	FALSE
rs35763453	C	T	C	T	0.02845	0.0194	0.00435137	6.20012e-11	0.0318	0.5424	TRUE
rs36043408	A	G	A	G	–0.0128072	0.0122	0.00198554	1.09999e-10	0.0121	0.3108	TRUE
rs3731696	G	A	G	A	0.0218939	0.0356	0.00303176	5.10035e-13	0.0183	0.0519003	TRUE
rs3758413	C	T	C	T	0.0111232	–0.0021	0.00201767	3.50002e-08	0.0122	0.8632	TRUE
rs3775228	T	C	T	C	0.0338197	0.0011	0.00203602	5.79963e-62	0.0123	0.9259	TRUE
rs3808477	T	C	T	C	–0.0133854	0.0001	0.00220342	1.2e-09	0.013	0.9949	TRUE
rs3814883	T	C	T	C	0.0148926	0.0004	0.00199657	8.69961e-14	0.0122	0.9737	TRUE
rs3820897	C	T	C	T	0.0197269	0.0063	0.00260304	3.50026e-14	0.0127	0.6183	TRUE
rs3860846	T	C	T	C	0.0297027	–0.0138	0.00224011	4.00037e-40	0.0141	0.3271	TRUE
rs394872	T	C	T	C	0.0111807	0.0101	0.00200285	2.39999e-08	0.0121	0.4034	TRUE
rs3974807	T	C	T	C	0.0159776	–0.0087	0.00253125	2.80001e-10	0.0175	0.6173	TRUE
rs4128205	C	A	C	A	0.0115011	0.0083	0.00199472	8.10009e-09	0.0122	0.4939	TRUE
rs4134963	T	C	T	C	–0.0189544	–0.02	0.00254235	8.99912e-14	0.0152	0.1888	TRUE
rs41785	A	C	A	C	–0.0150445	–0.0063	0.00201492	8.19974e-14	0.0123	0.6088	TRUE
rs4253750	C	T	C	T	0.0177576	0.0204	0.00243701	3.19963e-13	0.0161	0.205	TRUE
rs4471666	G	T	G	T	–0.022461	0.0232	0.00396699	1.5e-08	0.0216	0.283	TRUE
rs4665972	C	T	C	T	–0.10025	0.0726	0.00203577	1e-200	0.0124	4.93901e-09	TRUE
rs4675812	A	G	A	G	–0.0142305	0.0378	0.00201176	1.50003e-12	0.0123	0.00214902	TRUE
rs4731701	T	C	T	C	–0.0325803	0.0005	0.00198921	2.70023e-60	0.012	0.9653	TRUE
rs4760254	C	G	C	G	–0.0281414	–0.0215	0.00232488	1e-33	0.0141	0.1282	TRUE
rs4761234	C	T	C	T	–0.0140236	0.0063	0.00199376	1.99986e-12	0.0122	0.6083	TRUE
rs4765148	T	G	T	G	–0.0251537	0.0057	0.0021456	9.70063e-32	0.0133	0.6656	TRUE
rs480823	C	T	C	T	0.15572	–0.0254	0.00371974	1e-200	0.0166	0.1264	TRUE
rs483082	T	G	T	G	0.0862119	0.003	0.00234474	1e-200	0.0143	0.8354	TRUE
rs483808	T	C	T	C	–0.0136636	–0.0199	0.00218517	4e-10	0.0124	0.1081	TRUE
rs4841580	C	T	C	T	–0.0245383	–0.0099	0.00200093	1.39991e-34	0.015	0.508401	TRUE
rs4969179	G	T	G	T	–0.0177529	0.0244	0.00203649	2.80027e-18	0.0131	0.06364	TRUE
rs4976033	G	A	G	A	0.0177909	0.0039	0.00205178	4.30031e-18	0.0122	0.7514	TRUE
rs499293	A	G	A	G	–0.0117912	–0.023	0.00208902	1.7e-08	0.0124	0.0646606	TRUE
rs5112	G	C	G	C	0.0684501	0.004	0.00213412	1e-200	0.0125	0.746899	FALSE
rs551243	C	G	C	G	0.0143952	0.0057	0.00199178	4.90004e-13	0.0121	0.6356	FALSE
rs55646464	T	G	T	G	0.0121913	0.0129	0.00217016	1.89998e-08	0.0122	0.2919	TRUE
rs55966194	G	C	G	C	–0.0178509	–0.0324	0.00221245	7.10068e-16	0.0146	0.0265999	TRUE
rs56397607	G	A	G	A	0.0174851	–0.0031	0.00257608	1.10002e-11	0.0162	0.8475	TRUE
rs56902258	A	T	A	T	–0.0151434	0.022	0.0025129	1.7e-09	0.0152	0.1474	TRUE
rs5755799	G	C	G	C	0.0118859	–0.0093	0.00200343	2.99999e-09	0.012	0.438	FALSE
rs57996145	G	GT	G	GT	–0.0292341	–0.0161	0.00268763	1.50003e-27	0.0175	0.3579	TRUE
rs581080	C	G	C	G	0.0175432	0.1166	0.00258442	1.10002e-11	0.0171	8.86339e-12	TRUE
rs58542926	T	C	T	C	–0.103184	–0.0021	0.00378074	5.29663e-164	0.0244	0.9328	TRUE
rs6028716	A	G	A	G	–0.0128217	0.0131	0.00228302	2e-08	0.0155	0.3968	TRUE
rs6073958	C	T	C	T	0.0556952	0.0291	0.00249344	1.59956e-110	0.0157	0.0635902	TRUE
rs60856912	T	G	T	G	0.0248329	0.0142	0.00270829	4.79954e-20	0.0146	0.3303	TRUE
rs61729990	A	C	A	C	–0.0558488	0.0444	0.00752135	1.10002e-13	0.0696	0.523701	TRUE
rs61830291	C	A	C	A	0.0287484	0.0054	0.00337913	1.80011e-17	0.0189	0.774901	TRUE
rs61905078	C	A	C	A	0.199898	0.0133	0.00379494	1e-200	0.0195	0.4945	TRUE
rs61993685	C	T	C	T	–0.0234087	–0.0102	0.00373997	3.89996e-10	0.0218	0.6404	TRUE
rs62102718	T	A	T	A	0.0202348	0.0008	0.00220142	3.90032e-20	0.0133	0.949	TRUE
rs62112763	G	C	G	C	0.01935	0.0184	0.00200786	5.60015e-22	0.0121	0.128	FALSE
rs62117489	A	C	A	C	–0.0427743	–0.0317	0.00431389	3.59998e-23	0.0327	0.3325	TRUE
rs62128802	T	C	T	C	–0.0158746	–0.1361	0.00257782	7.39997e-10	0.0161	3.08035e-17	TRUE
rs62135012	A	G	A	G	–0.0117482	–0.0466	0.00207507	1.5e-08	0.0121	0.000118899	TRUE
rs62271373	A	T	A	T	0.0419639	–0.057	0.00426588	7.8001e-23	0.0297	0.0553503	TRUE
rs62274099	T	C	T	C	0.0120882	0.0131	0.00202424	2.30001e-09	0.0122	0.2845	TRUE
rs62397245	G	C	G	C	0.0149941	0.0047	0.00239634	3.89996e-10	0.0139	0.733701	TRUE
rs62427982	T	C	T	C	–0.0133153	0.0089	0.00213196	4.20001e-10	0.0124	0.4771	TRUE
rs62473520	C	T	C	T	–0.0211003	–0.0027	0.00380118	2.80001e-08	0.0243	0.9106	TRUE
rs6432622	G	A	G	A	–0.0108868	–0.0182	0.00198007	3.79997e-08	0.0121	0.1324	TRUE
rs6506033	T	C	T	C	–0.0228948	–0.0422	0.00383903	2.5e-09	0.0199	0.0338298	TRUE
rs6517522	C	T	C	T	–0.0129031	0.0013	0.00199242	9.3994e-11	0.0125	0.9151	TRUE
rs6532798	T	C	T	C	0.013792	0.0162	0.00216353	1.79999e-10	0.013	0.2143	TRUE
rs6562773	G	A	G	A	–0.0120538	–0.0015	0.00201057	2e-09	0.012	0.8979	TRUE
rs6572807	G	A	G	A	0.0124759	0.0026	0.00224899	2.90001e-08	0.0135	0.8497	TRUE
rs6752845	C	G	C	G	–0.0137812	0.014	0.00200389	6.09958e-12	0.012	0.2459	FALSE
rs676210	A	G	A	G	–0.0735169	0.0098	0.00244968	7.09578e-198	0.0136	0.4701	TRUE
rs6792725	G	A	G	A	–0.0152543	0.0428	0.00221886	6.20012e-12	0.0122	0.0004705	TRUE
rs67981690	G	A	G	A	0.0299225	0.0096	0.00297454	8.30042e-24	0.0153	0.531401	TRUE
rs6800707	G	C	G	C	0.0298848	0.0329	0.00253832	5.30029e-32	0.0203	0.1055	TRUE
rs6805924	T	G	T	G	0.0109684	0.0267	0.00200571	4.49997e-08	0.0121	0.0278702	TRUE
rs684773	C	A	C	A	0.0291133	–0.0279	0.00234718	2.49977e-35	0.0167	0.0940698	TRUE
rs6882076	C	T	C	T	0.0331011	–0.0438	0.00206122	4.90004e-58	0.0128	0.000589603	TRUE
rs6916318	T	A	T	A	0.0267283	–0.0366	0.0019907	4.19952e-41	0.012	0.00232001	FALSE
rs696825	T	C	T	C	–0.0202838	0.0131	0.00228763	7.50067e-19	0.0129	0.3085	TRUE
rs698927	C	A	C	A	–0.0183059	0.027	0.00256302	9.20026e-13	0.0155	0.0819898	TRUE
rs6999569	G	A	G	A	–0.0860885	0.0544	0.00198061	1e-200	0.012	5.92898e-06	TRUE
rs7000494	C	G	C	G	0.136538	–0.0132	0.00584159	7.99834e-121	0.0441	0.7641	TRUE
rs7077812	C	T	C	T	0.0142284	0.0613	0.00250611	1.40001e-08	0.015	4.62796e-05	TRUE
rs7134375	A	C	A	C	–0.0171435	–0.0031	0.00200504	1.20005e-17	0.0123	0.7974	TRUE
rs7135509	C	T	C	T	–0.0121338	0.0099	0.00221197	4.09996e-08	0.0131	0.4524	TRUE
rs71368855	T	C	T	C	0.026073	–0.034	0.00312826	7.8001e-17	0.0237	0.1515	TRUE
rs7140110	C	T	C	T	0.0283172	0.0158	0.00217811	1.20005e-38	0.0134	0.2374	TRUE
rs71538127	G	C	G	C	0.0176494	0.0278	0.00303718	6.19998e-09	0.0202	0.1701	TRUE
rs71603401	G	A	G	A	0.0264991	0.021	0.00291753	1.10002e-19	0.0224	0.3474	TRUE
rs7215055	G	A	G	A	0.0389233	0.0068	0.00410062	2.29985e-21	0.0223	0.761001	TRUE
rs7239575	C	T	C	T	–0.0160767	–0.0319	0.00199133	6.79986e-16	0.012	0.00797609	TRUE
rs7244	A	G	A	G	0.0151978	–0.0011	0.00261808	6.4e-09	0.0158	0.9443	TRUE
rs72555385	G	A	G	A	0.0653776	–0.1271	0.0046178	1.69981e-45	0.0405	0.0017	TRUE
rs72644085	C	T	C	T	–0.0196036	–0.0005	0.00281241	3.19963e-12	0.0179	0.976	TRUE
rs7274718	A	G	A	G	0.0159491	–0.0149	0.00202919	3.80014e-15	0.0122	0.2222	TRUE
rs72784786	A	G	A	G	0.0263468	0.0261	0.00416714	2.59998e-10	0.0239	0.2748	TRUE
rs72801474	A	G	A	G	–0.0307938	0.0053	0.00344154	3.59998e-19	0.0258	0.8383	TRUE
rs729761	G	T	G	T	0.0177868	0.0352	0.00221435	9.49948e-16	0.0132	0.00761991	TRUE
rs73025562	A	G	A	G	0.0138633	0.0069	0.00231292	2e-09	0.0129	0.591701	TRUE
rs7308584	A	G	A	G	0.0149992	–0.018	0.00256911	5.30005e-09	0.014	0.1979	TRUE
rs7400002	G	A	G	A	0.0139701	0.0019	0.00236663	3.59998e-09	0.0134	0.8846	TRUE
rs74090351	A	G	A	G	–0.0250097	0.0142	0.00393658	2.1e-10	0.0225	0.5293	TRUE
rs742036	A	G	A	G	–0.0143632	0.029	0.00205112	2.49977e-12	0.0127	0.0218998	TRUE
rs7424120	T	C	T	C	–0.0123561	–0.016	0.00203065	1.2e-09	0.0122	0.1906	TRUE
rs75268115	G	A	G	A	–0.0207435	–0.004	0.0035798	6.80002e-09	0.0206	0.8468	TRUE
rs75609851	A	G	A	G	–0.199116	0.0079	0.0100401	1.59993e-87	0.0542	0.8843	TRUE
rs75942983	T	A	T	A	–0.0201303	0.002	0.00361206	2.5e-08	0.0281	0.9422	TRUE
rs77009508	G	A	G	A	0.0450912	0.0596	0.00379997	1.80011e-32	0.0251	0.0174502	TRUE
rs7704653	G	A	G	A	0.0157533	–0.0164	0.00224582	2.29985e-12	0.014	0.2431	TRUE
rs7714361	C	A	C	A	0.0138858	–0.002	0.00236622	4.39997e-09	0.0135	0.8806	TRUE
rs7735249	G	C	G	C	0.0268635	0.0353	0.00315997	1.9002e-17	0.0184	0.0547797	TRUE
rs7786339	T	C	T	C	0.016328	0.0013	0.00265352	7.59994e-10	0.0157	0.9351	TRUE
rs78058190	A	G	A	G	0.0816071	–0.0069	0.00510649	1.69981e-57	0.0221	0.7539	TRUE
rs7847285	C	T	C	T	–0.0116104	0.0107	0.00202626	1e-08	0.0124	0.3853	TRUE
rs78484485	A	G	A	G	–0.0758529	0.0096	0.00439863	1.20005e-66	0.0208	0.644899	TRUE
rs78588343	A	G	A	G	–0.0155231	0.0035	0.0026035	2.5e-09	0.0145	0.8075	TRUE
rs7861679	T	C	T	C	0.0122025	–0.0018	0.00216741	1.79999e-08	0.0133	0.8945	TRUE
rs79153732	T	C	T	C	0.0773626	–0.1038	0.00758596	1.99986e-24	0.076	0.1721	TRUE
rs79287178	A	G	A	G	0.0500946	0.0735	0.00600435	7.19946e-17	0.0304	0.01548	TRUE
rs79357714	G	A	G	A	–0.0289463	–0.044	0.00476453	1.2e-09	0.0297	0.1385	TRUE
rs7947951	G	A	G	A	0.0193777	0.0522	0.00214074	1.39991e-19	0.0121	1.49799e-05	TRUE
rs80276949	A	G	A	G	0.0457563	–0.033	0.00669008	8.00018e-12	0.0538	0.54	TRUE
rs8102873	T	C	T	C	0.0123302	0.0319	0.00201474	9.40005e-10	0.012	0.00803804	TRUE
rs852388	C	G	C	G	0.0157124	–0.0174	0.00245601	1.6e-10	0.0183	0.3407	TRUE
rs867939	A	G	A	G	–0.0136048	–0.0068	0.00202516	1.80011e-11	0.012	0.5729	TRUE
rs880315	C	T	C	T	–0.011772	–0.0036	0.00210497	2.19999e-08	0.0122	0.767499	TRUE
rs921971	C	T	C	T	0.01565	0.0294	0.00225602	4.00037e-12	0.0151	0.0509601	TRUE
rs9368503	T	A	T	A	–0.0119616	–0.0172	0.00198801	1.79999e-09	0.0126	0.1723	FALSE
rs9373056	T	C	T	C	–0.0122839	0.007	0.00212321	7.19996e-09	0.0139	0.6132	TRUE
rs9376511	G	A	G	A	–0.0154993	–0.0273	0.00246511	3.2e-10	0.0148	0.0654998	TRUE
rs9425589	A	G	A	G	–0.0137618	–0.0254	0.00200182	6.20012e-12	0.0121	0.0356197	TRUE
rs9436661	G	T	G	T	–0.0777322	0.0115	0.00207793	1e-200	0.0136	0.3991	TRUE
rs9480889	G	C	G	C	0.0163067	0.0031	0.0024101	1.29987e-11	0.0173	0.8594	TRUE
rs954244	G	C	G	C	0.015323	–0.027	0.00227424	1.59993e-11	0.0153	0.0773197	TRUE
rs9561643	C	A	C	A	0.0167149	–0.0035	0.00214481	6.4998e-15	0.0124	0.774599	TRUE
rs9584870	C	T	C	T	–0.0123562	–0.0251	0.00210377	4.30002e-09	0.0128	0.0495405	TRUE
rs970069	T	C	T	C	0.0162322	0.0249	0.00243455	2.60016e-11	0.015	0.0964295	TRUE
rs9831084	C	T	C	T	–0.0118516	0.0013	0.00199656	2.90001e-09	0.0124	0.9176	TRUE
rs9859117	C	G	C	G	0.0147856	0.0094	0.00247772	2.39999e-09	0.0135	0.4872	TRUE
rs9889402	A	G	A	G	0.0122827	0.0198	0.00222926	3.59998e-08	0.0141	0.1612	TRUE
rs9902027	T	C	T	C	–0.0151609	–0.0254	0.00238645	2.1e-10	0.0138	0.0652604	TRUE
rs998584	A	C	A	C	0.0401182	0.0026	0.00198999	2.19989e-90	0.0121	0.8278	TRUE

## Sheet: ST7
Supplementary Table 7. Harmonized dataset of MR for the effects of apolipoprotein B on cholelithiasis
SNP	effect_allele.exposure	other_allele.exposure	effect_allele.outcome	other_allele.outcome	Effect.Exposure	Effect.Outcome	SE.Exposure	P-value.Exposure	SE.Outcome	P-value.Outcome	mr_keep
rs1003533	T	C	T	C	–0.0200281	–0.0182	0.00266165	5.3e-14	0.0146	0.2128	TRUE
rs10087526	G	T	G	T	0.0187619	–0.0315	0.00260759	6.2e-13	0.0143	0.0282397	TRUE
rs10127775	T	A	T	A	–0.0233243	0.0043	0.00212188	4.2e-28	0.0121	0.7191	FALSE
rs10151436	T	A	T	A	–0.0189374	0.0093	0.00330287	9.8e-09	0.0197	0.6373	TRUE
rs10201242	A	G	A	G	–0.0226288	–0.0019	0.00397212	1.2e-08	0.0258	0.9419	TRUE
rs10448340	G	T	G	T	–0.0170557	0.0018	0.00223016	2e-14	0.013	0.8912	TRUE
rs10794579	C	T	C	T	0.0137267	0.0102	0.00210335	6.8e-11	0.0124	0.4089	TRUE
rs10832963	G	T	G	T	0.0219536	0.0007	0.00238777	3.8e-20	0.0123	0.9562	TRUE
rs10953298	T	C	T	C	–0.0170824	0.0081	0.00245825	3.7e-12	0.0139	0.562101	TRUE
rs11047939	A	G	A	G	0.0152893	0.0267	0.00250351	1e-09	0.0131	0.0424004	TRUE
rs11057397	T	C	T	C	–0.0183422	–0.0057	0.00220085	7.8e-17	0.0131	0.6656	TRUE
rs11057837	T	C	T	C	0.0217967	–0.022	0.00344421	2.5e-10	0.0185	0.2357	TRUE
rs11099097	T	C	T	C	–0.0161746	–0.0099	0.00229432	1.8e-12	0.0127	0.4359	TRUE
rs112220485	C	T	C	T	0.0205179	0.0254	0.0037343	3.9e-08	0.0247	0.3041	TRUE
rs112758337	A	G	A	G	–0.0212571	0.0206	0.00267849	2.1e-15	0.0166	0.2143	TRUE
rs113177823	A	G	A	G	–0.0412221	–0.0268	0.00464641	7.2e-19	0.0251	0.2863	TRUE
rs114165349	C	G	C	G	0.0903258	–0.0914	0.00692945	7.7e-39	0.0319	0.00411102	TRUE
rs11568318	A	C	A	C	0.0288066	0.1883	0.0041573	4.2e-12	0.0351	7.87e-08	TRUE
rs115692156	G	A	G	A	–0.11153	–0.0247	0.0118551	5.1e-21	0.0384	0.520701	TRUE
rs11591147	T	G	T	G	–0.345954	–0.0365	0.00790085	1e-200	0.0324	0.2593	TRUE
rs11601507	A	C	A	C	0.0414121	–0.0384	0.004036	1.1e-24	0.0225	0.0874198	TRUE
rs116093870	C	T	C	T	0.0261595	–0.0661	0.0041275	2.3e-10	0.0311	0.0337598	TRUE
rs11621792	T	C	T	C	0.0210752	0.0057	0.00210348	1.3e-23	0.0124	0.6453	TRUE
rs116734477	T	C	T	C	–0.0633493	0.0459	0.00526644	2.5e-33	0.035	0.1893	TRUE
rs11673631	C	G	C	G	0.0390031	–0.0173	0.00513811	3.2e-14	0.0296	0.5596	TRUE
rs11709868	T	G	T	G	–0.015551	–0.0275	0.00228244	9.5e-12	0.0138	0.0465404	TRUE
rs117733303	G	A	G	A	0.0864463	–0.0258	0.00771098	3.6e-29	0.0568	0.649901	TRUE
rs118039278	A	G	A	G	0.0868026	0.0332	0.00387054	2.2e-111	0.0286	0.2457	TRUE
rs11901691	A	C	A	C	0.0142576	0.0266	0.00211213	1.5e-11	0.0121	0.0278503	TRUE
rs12046278	C	T	C	T	–0.0156231	0.004	0.00217266	6.4e-13	0.0122	0.7416	TRUE
rs12054451	G	T	G	T	0.0159506	–0.0102	0.00238162	2.1e-11	0.0141	0.4724	TRUE
rs12078100	G	C	G	C	0.0152136	–0.05	0.00213952	1.2e-12	0.0134	0.000184901	TRUE
rs12208357	T	C	T	C	0.0629791	–0.0197	0.0040818	1e-53	0.0258	0.445	TRUE
rs1229984	C	T	C	T	0.0385152	0.0851	0.00631264	1.1e-09	0.0816	0.297	TRUE
rs12469941	T	C	T	C	0.0134202	–0.0127	0.00209668	1.5e-10	0.0121	0.2923	TRUE
rs12471768	C	T	C	T	0.0139101	–0.0113	0.00226938	8.8e-10	0.0142	0.4271	TRUE
rs1250258	T	C	T	C	0.0141509	–0.021	0.00235577	1.9e-09	0.0147	0.1526	TRUE
rs1260326	C	T	C	T	–0.0495555	–0.0793	0.00211469	1.9e-121	0.0126	3.46e-10	TRUE
rs12603290	C	T	C	T	–0.0288448	–0.0087	0.00207989	9.8e-44	0.012	0.4703	TRUE
rs12691088	A	G	A	G	0.246111	–0.0118	0.00769582	1e-200	0.0341	0.7294	TRUE
rs1277762	T	C	T	C	0.0171563	–0.0134	0.00286751	2.2e-09	0.0152	0.3765	TRUE
rs12916	C	T	C	T	0.0549288	–0.0476	0.00212005	5.2e-148	0.012	7.6e-05	TRUE
rs13076933	G	T	G	T	–0.0182624	–0.0015	0.00238248	1.8e-14	0.0135	0.9129	TRUE
rs13108218	G	A	G	A	–0.0229367	0.0487	0.00215262	1.6e-26	0.0129	0.000156801	TRUE
rs13230111	G	A	G	A	–0.0138317	–0.0002	0.00207813	2.8e-11	0.012	0.9864	TRUE
rs13247874	T	C	T	C	–0.0215939	–0.0434	0.00261336	1.4e-16	0.0156	0.00547596	TRUE
rs13379043	C	T	C	T	–0.0143675	0.0216	0.00235876	1.1e-09	0.015	0.1504	TRUE
rs13389219	T	C	T	C	–0.0161286	–0.0141	0.00211805	2.6e-14	0.0126	0.2645	TRUE
rs1358980	T	C	T	C	0.0149035	–0.0101	0.00209447	1.1e-12	0.012	0.4014	TRUE
rs13702	C	T	C	T	–0.0295019	–0.0103	0.00229451	7.8e-38	0.0137	0.4533	TRUE
rs138026891	T	C	T	C	–0.0687023	–0.0775	0.0101987	1.6e-11	0.0481	0.1072	TRUE
rs138354	C	T	C	T	–0.0120708	0.0064	0.00208392	6.9e-09	0.012	0.5925	TRUE
rs138692741	T	C	T	C	0.0714986	–0.0385	0.00568647	3e-36	0.0341	0.2599	TRUE
rs141469619	G	A	G	A	0.0785766	–0.0712	0.011117	1.6e-12	0.1002	0.4776	TRUE
rs143020224	G	C	G	C	–0.165274	–0.0067	0.0031786	1e-200	0.0199	0.7357	TRUE
rs144926613	T	TTGGAGGGCAGACTAGCCCAGGCCC	T	TTGGAGGGCAGACTAGCCCAGGCCC	–0.0145634	0.0074	0.00220815	4.2e-11	0.0132	0.5768	TRUE
rs145730801	C	T	C	T	0.0374641	–0.1092	0.00515235	3.6e-13	0.0913	0.2316	TRUE
rs146534110	T	G	T	G	0.0667337	–0.0147	0.00906368	1.8e-13	0.081	0.8556	TRUE
rs147539187	G	C	G	C	–0.0227347	–0.0399	0.00398012	1.1e-08	0.0391	0.3085	TRUE
rs148150904	TTAAAG	T	TTAAAG	T	0.0159241	0.0002	0.00263918	1.6e-09	0.0137	0.9913	TRUE
rs148601586	G	C	G	C	0.183504	0.1195	0.00917667	5.9e-89	0.1129	0.2899	TRUE
rs148933445	A	G	A	G	–0.573249	–0.0978	0.00759178	1e-200	0.0419	0.0197002	TRUE
rs150474434	A	G	A	G	–0.0343097	–0.0062	0.00345194	2.8e-23	0.0223	0.7804	TRUE
rs150503754	C	T	C	T	–0.0517861	0.0629	0.00867735	2.4e-09	0.0347	0.0697606	TRUE
rs150820726	T	A	T	A	0.0717565	0.0031	0.0105629	1.1e-11	0.029	0.9155	TRUE
rs1556562	T	G	T	G	0.0159957	0.0147	0.00247804	1.1e-10	0.0144	0.308	TRUE
rs1561139	T	G	T	G	–0.0131421	–0.0305	0.0021042	4.2e-10	0.0128	0.0169699	TRUE
rs17036085	G	A	G	A	–0.0684968	0.0167	0.00943874	4e-13	0.0306	0.5844	TRUE
rs17050272	A	G	A	G	–0.0244302	–0.0211	0.00210465	3.8e-31	0.0121	0.0806195	TRUE
rs174564	G	A	G	A	–0.0450573	–0.0727	0.00218206	1e-94	0.0122	2.22e-09	TRUE
rs17476364	C	T	C	T	–0.0209325	–0.0098	0.00334727	4e-10	0.0254	0.6987	TRUE
rs17569873	T	C	T	C	0.0183445	0.0248	0.00259488	1.6e-12	0.0175	0.1576	TRUE
rs1801689	C	A	C	A	0.0646379	–0.1416	0.00603967	9.9e-27	0.0606	0.0194899	TRUE
rs183130	T	C	T	C	–0.0478017	–0.0097	0.00222241	1.3e-102	0.0134	0.4697	TRUE
rs188608977	T	G	T	G	0.0621212	–0.019	0.0103688	2.1e-09	0.0546	0.7274	TRUE
rs1888488	T	C	T	C	0.0173586	–0.0191	0.00210255	1.5e-16	0.0127	0.1348	TRUE
rs200046586	C	CA	C	CA	0.412271	0.0998	0.00778939	1e-200	0.0474	0.0352801	TRUE
rs2043085	C	T	C	T	–0.0193562	–0.0155	0.00213525	1.2e-19	0.0121	0.2013	TRUE
rs2068888	A	G	A	G	–0.0241729	0.0216	0.00208746	5.2e-31	0.012	0.0722005	TRUE
rs2073547	G	A	G	A	0.0312042	0.0116	0.00266416	1.1e-31	0.0128	0.3647	TRUE
rs2137234	C	T	C	T	0.0152817	–0.0111	0.00262327	5.7e-09	0.0168	0.510199	TRUE
rs2160994	C	T	C	T	0.0172687	0.0082	0.00217691	2.1e-15	0.0127	0.5165	TRUE
rs2199048	G	A	G	A	–0.0132194	0.0177	0.00224306	3.8e-09	0.0143	0.2155	TRUE
rs2238162	T	C	T	C	–0.0226439	–0.002	0.00208185	1.5e-27	0.0121	0.8675	TRUE
rs224391	C	G	C	G	–0.0174615	–0.0039	0.00248326	2e-12	0.0145	0.785599	TRUE
rs2256814	A	G	A	G	0.0145175	–0.034	0.00261621	2.9e-08	0.0154	0.0267997	TRUE
rs2287622	G	A	G	A	–0.0203449	–0.0181	0.00211842	7.7e-22	0.012	0.1309	TRUE
rs2446066	T	G	T	G	0.0155774	–0.0328	0.00273619	1.2e-08	0.0162	0.0428105	TRUE
rs2519093	T	C	T	C	0.0410869	–0.0891	0.00267778	3.9e-53	0.0149	2.32e-09	TRUE
rs2618566	T	G	T	G	–0.0303008	–0.0747	0.00219303	2e-43	0.013	8.31e-09	TRUE
rs2737263	T	G	T	G	–0.0185263	–0.0007	0.00231348	1.2e-15	0.013	0.9574	TRUE
rs2738447	C	A	C	A	0.0436273	–0.0151	0.00209036	9.9e-97	0.0123	0.2184	TRUE
rs2761311	T	C	T	C	0.012077	0.0063	0.00211012	1e-08	0.012	0.599601	TRUE
rs278981	C	T	C	T	0.0148256	–0.0008	0.00239561	6.1e-10	0.0143	0.9561	TRUE
rs2807854	C	T	C	T	0.0162948	–0.0004	0.00220437	1.4e-13	0.0125	0.9731	TRUE
rs28406917	T	C	T	C	0.0134005	–0.0022	0.00210735	2e-10	0.0121	0.8556	TRUE
rs28601761	G	C	G	C	–0.07256	–0.0572	0.00212854	1e-200	0.0122	2.53e-06	TRUE
rs28814720	G	A	G	A	0.0117382	0.0122	0.00214286	4.3e-08	0.012	0.3095	TRUE
rs3127580	T	C	T	C	0.0404476	–0.0209	0.00286539	3e-45	0.0181	0.2483	TRUE
rs34042070	G	C	G	C	0.0494204	–0.0055	0.00267088	1.9e-76	0.0152	0.7188	TRUE
rs35081008	T	C	T	C	–0.0311143	–0.0287	0.00290126	7.8e-27	0.0178	0.1063	TRUE
rs35583283	C	G	C	G	0.0160188	0.0083	0.00286821	2.3e-08	0.0151	0.582	TRUE
rs35764292	G	A	G	A	0.0509038	0.0532	0.00532869	1.3e-21	0.0371	0.1516	TRUE
rs35882350	G	A	G	A	0.0135528	–0.0092	0.0023664	1e-08	0.0136	0.498101	TRUE
rs35980001	G	GC	G	GC	–0.0244043	–0.0395	0.00255807	1.4e-21	0.0142	0.00550896	TRUE
rs3746337	T	C	T	C	0.0156368	0.0178	0.00207666	5.1e-14	0.012	0.1388	TRUE
rs3780181	G	A	G	A	–0.0259729	0.0003	0.00417003	4.7e-10	0.0263	0.9919	TRUE
rs3822855	T	G	T	G	0.0148392	0.0237	0.00211668	2.4e-12	0.0121	0.0501003	TRUE
rs3823376	T	C	T	C	0.0164137	0.0109	0.00207374	2.5e-15	0.0123	0.3733	TRUE
rs3860846	T	C	T	C	0.0138403	0.0138	0.00235387	4.1e-09	0.0141	0.3271	TRUE
rs4052908	AATT	A	AATT	A	–0.012576	–0.0022	0.00217168	7e-09	0.0121	0.8572	TRUE
rs4307732	A	G	A	G	0.0481874	–0.0052	0.00338596	5.8e-46	0.0166	0.752101	TRUE
rs4470903	G	C	G	C	0.0345326	–0.0201	0.00253303	2.6e-42	0.0146	0.1687	TRUE
rs454715	G	T	G	T	–0.0235286	0.0142	0.0020918	2.4e-29	0.0133	0.2876	TRUE
rs45537841	T	C	T	C	–0.0158986	0.1663	0.00270418	4.1e-09	0.0153	1.64e-27	TRUE
rs4671050	T	G	T	G	–0.0196981	0.0253	0.00222973	1e-18	0.0125	0.0437804	TRUE
rs4687614	A	G	A	G	0.0269271	–0.0834	0.0045666	3.7e-09	0.0317	0.00856604	TRUE
rs4689088	A	G	A	G	0.0124572	–0.0021	0.00214057	5.9e-09	0.0124	0.8648	TRUE
rs472495	T	G	T	G	0.0407634	0.0184	0.00217172	1.3e-78	0.0122	0.1294	TRUE
rs4782568	G	C	G	C	–0.0182854	–0.0227	0.00210073	3.2e-18	0.0122	0.0618899	FALSE
rs478975	A	G	A	G	0.0141364	0.0017	0.00217403	7.9e-11	0.0121	0.8863	TRUE
rs4803818	T	C	T	C	0.0417009	–0.0102	0.00686676	1.3e-09	0.0302	0.7349	TRUE
rs4935356	A	T	G	T	0.0245813	0.0137	0.00255516	6.6e-22	0.013	0.2945	FALSE
rs4935356	A	T	A	T	0.0245813	–0.0351	0.00255516	6.6e-22	0.0285	0.2178	TRUE
rs546240	T	C	T	C	–0.0118734	0.0087	0.00214585	3.1e-08	0.0122	0.4724	TRUE
rs556107	T	C	T	C	0.0358479	–0.018	0.00207937	1.3e-66	0.0121	0.1367	TRUE
rs55637835	T	C	T	C	–0.018802	–0.0343	0.00323408	6.1e-09	0.0201	0.0874198	TRUE
rs55714927	T	C	T	C	–0.0321831	–0.0132	0.00264686	5.1e-34	0.0138	0.3386	TRUE
rs55831924	T	C	T	C	0.0182553	0.0225	0.00217539	4.8e-17	0.0131	0.0870202	TRUE
rs581080	C	G	C	G	0.0185579	–0.1166	0.00270151	6.4e-12	0.0171	8.86e-12	TRUE
rs58148580	T	C	T	C	0.0214934	0.0131	0.00332019	9.6e-11	0.019	0.491801	TRUE
rs59328596	A	G	A	G	–0.0210021	0.0007	0.00292183	6.6e-13	0.0157	0.9631	TRUE
rs597808	G	A	G	A	0.0216847	0.018	0.00208463	2.4e-25	0.0122	0.1391	TRUE
rs6072279	A	G	A	G	0.0292319	–0.0027	0.00208189	8.7e-45	0.012	0.8201	TRUE
rs6073958	C	T	C	T	0.0423193	–0.0291	0.00260555	2.5e-59	0.0157	0.0635902	TRUE
rs6129620	A	T	A	T	–0.0253099	–0.0079	0.00223276	8.7e-30	0.0132	0.547299	TRUE
rs61754230	T	C	T	C	0.0432231	–0.0134	0.00745837	6.8e-09	0.0798	0.867	TRUE
rs62119267	C	A	C	A	–0.33464	–0.0806	0.00708026	1e-200	0.0621	0.1944	TRUE
rs62122481	A	C	A	C	0.0841137	0.0109	0.00214492	1e-200	0.013	0.4002	TRUE
rs6426328	T	G	T	G	0.0122017	0.0141	0.00207321	4e-09	0.0124	0.2525	TRUE
rs6475606	T	C	T	C	–0.017332	–0.0092	0.00207721	7.2e-17	0.0121	0.4471	TRUE
rs6560499	A	G	A	G	–0.0121606	0.0018	0.00211507	9e-09	0.0124	0.8813	TRUE
rs6602909	C	T	C	T	0.021441	–0.0084	0.0022203	4.6e-22	0.0127	0.5057	TRUE
rs6657811	T	A	T	A	–0.127721	–0.0087	0.00308568	1e-200	0.0198	0.6594	TRUE
rs6689611	A	G	A	G	–0.132408	–0.2335	0.00950251	3.9e-44	0.1184	0.0486799	TRUE
rs67038483	T	C	T	C	0.0278083	0.0271	0.0050196	3e-08	0.0221	0.2187	TRUE
rs6874202	C	T	C	T	0.0312135	0.0441	0.00215543	1.6e-47	0.0128	0.000544503	TRUE
rs6940814	G	A	G	A	–0.0199476	–0.0089	0.00210823	3e-21	0.0121	0.459701	TRUE
rs7012637	A	G	A	G	0.0200133	0.0378	0.00209504	1.3e-21	0.0137	0.00561604	TRUE
rs7108486	C	T	C	T	–0.0428485	0.0674	0.00689551	5.2e-10	0.0409	0.099481	TRUE
rs71311871	G	A	G	A	–0.0263353	–0.0116	0.00377144	2.9e-12	0.0222	0.5999	TRUE
rs7249565	A	G	A	G	0.0145524	0.0179	0.00208362	2.9e-12	0.012	0.1366	TRUE
rs72631343	G	C	G	C	–0.0278921	–0.0293	0.00310009	2.3e-19	0.0172	0.08818	TRUE
rs72663045	G	T	G	T	0.0423576	–0.0306	0.00734377	8e-09	0.0458	0.5046	TRUE
rs72823013	A	G	A	G	–0.0228563	–0.0364	0.00313773	3.2e-13	0.0206	0.0763994	TRUE
rs73075609	T	C	T	C	0.0486153	–0.1661	0.00647857	6.2e-14	0.0613	0.00670394	TRUE
rs74454529	A	G	A	G	0.0282637	0.0476	0.00439664	1.3e-10	0.0222	0.0318302	TRUE
rs75331444	A	G	A	G	–0.0903607	–0.8415	0.00418412	2e-103	0.0228	2.39e-298	TRUE
rs7569317	C	T	C	T	0.0180783	–0.0098	0.0020715	2.6e-18	0.012	0.4133	TRUE
rs7590687	C	T	C	T	–0.0430516	–0.2137	0.00398578	3.4e-27	0.0242	1.2e-18	TRUE
rs7603427	T	C	T	C	0.0135724	–0.0194	0.00207851	6.6e-11	0.0121	0.1078	TRUE
rs76186504	T	C	T	C	–0.11643	0.0396	0.0066216	3.3e-69	0.0461	0.3898	TRUE
rs7707394	A	G	A	G	0.0352503	–0.0331	0.00216546	1.4e-59	0.0124	0.00756903	TRUE
rs77083979	A	G	A	G	–0.0185253	–0.0233	0.0030889	2e-09	0.0209	0.2643	TRUE
rs7734476	A	G	A	G	0.019942	–0.0141	0.00208686	1.2e-21	0.012	0.2399	TRUE
rs7746081	A	G	A	G	–0.0227685	–0.0099	0.00225861	6.7e-24	0.0124	0.4264	TRUE
rs77498041	A	G	A	G	–0.0162677	–0.0334	0.00265126	8.5e-10	0.0156	0.0327303	TRUE
rs77542162	G	A	G	A	0.115967	0.1547	0.00701839	2.5e-61	0.073	0.0341303	TRUE
rs79149284	T	C	T	C	0.0335656	0.0358	0.00533765	3.2e-10	0.0346	0.3012	TRUE
rs79220007	C	T	C	T	–0.0537922	0.0168	0.00390806	4.2e-43	0.0315	0.5953	TRUE
rs8016418	A	T	A	T	0.0197194	0.0155	0.00214984	4.6e-20	0.0122	0.2028	TRUE
rs80276949	A	G	A	G	0.0419216	0.033	0.00699731	2.1e-09	0.0538	0.54	TRUE
rs8107974	T	A	T	A	–0.0908575	0.0014	0.00388309	4.5e-121	0.0244	0.9546	TRUE
rs9297994	A	G	A	G	–0.0291083	0.1341	0.00220081	6.2e-40	0.0124	2.44e-27	TRUE
rs9482772	C	T	C	T	0.0177235	–0.0338	0.00208937	2.2e-17	0.0121	0.00517702	TRUE
rs9496567	A	G	A	G	–0.0190492	–0.0342	0.00242335	3.8e-15	0.0149	0.0215501	TRUE
rs9616822	A	G	A	G	0.0159299	0.0058	0.00218001	2.7e-13	0.0121	0.632799	TRUE
rs964184	C	G	C	G	–0.0765255	–0.0235	0.00305668	2.5e-138	0.017	0.1672	TRUE
rs969075	C	T	C	T	0.0138101	–0.0064	0.00221388	4.4e-10	0.0134	0.6341	TRUE
rs9834932	G	A	G	A	–0.0317059	0.0234	0.00365151	3.9e-18	0.022	0.2873	TRUE
rs9884390	C	T	C	T	0.023248	0.0092	0.00248318	7.8e-21	0.0143	0.5202	TRUE
rs9894946	G	A	G	A	–0.0171431	0.0073	0.00289199	3.1e-09	0.0167	0.6622	TRUE

## Sheet: ST8
Supplementary Table 8. Harmonized dataset of MR for the effects of FT4 on LDL-C
SNP	effect_allele.exposure	other_allele.exposure	effect_allele.outcome	other_allele.outcome	Effect.Exposure	Effect.Outcome	SE.Exposure	P-value.Exposure	SE.Outcome	P-value.Outcome	mr_keep
rs10119187	T	C	T	C	0.0497	–0.00132643	0.0085	4.11e-09	0.00275267	0.630001	TRUE
rs10818937	C	T	C	T	0.0475	0.00253955	0.007	1.31e-11	0.0022392	0.26	TRUE
rs10946313	T	C	T	C	0.0455	0.0021986	0.0068	2.28e-11	0.00215841	0.31	TRUE
rs11039355	C	T	C	T	0.0385	–0.00681461	0.007	3.51e-08	0.00218914	0.00189998	TRUE
rs113107469	T	C	T	C	0.1996	–0.000378847	0.022	1e-19	0.00590813	0.95	TRUE
rs11626434	C	G	C	G	0.0583	–0.00258491	0.0069	4.08e-17	0.00217761	0.24	FALSE
rs12907106	G	C	G	C	0.0407	–0.00653599	0.0074	3.67e-08	0.00234013	0.00519996	FALSE
rs17185536	T	C	T	C	0.0726	0.0173379	0.0081	1.93e-19	0.00242733	9.1e-13	TRUE
rs225014	T	C	T	C	0.0535	0.000169813	0.0067	1.83e-15	0.00216858	0.94	TRUE
rs4149056	C	T	C	T	0.0506	0.00141797	0.0089	1.34e-08	0.00290439	0.630001	TRUE
rs4842131	C	T	C	T	0.1037	0.00981424	0.0075	7.68e-44	0.00212316	3.8e-06	TRUE
rs4954192	C	T	C	T	0.0409	0.0146629	0.0071	8.38e-09	0.00213654	6.7e-12	TRUE
rs56069042	A	G	A	G	0.1061	0.0116621	0.0186	1.16e-08	0.00575828	0.0430002	TRUE
rs67583169	C	G	C	G	0.0613	–0.000311998	0.0095	9.99e-11	0.0030368	0.92	FALSE
rs6785807	G	A	G	A	0.059	0.00590329	0.0093	2.47e-10	0.00279839	0.0350002	TRUE
rs8063103	G	C	G	C	0.0522	0.0014146	0.0092	1.61e-08	0.00292102	0.630001	FALSE

## Sheet: ST9
Supplementary Table 9. Harmonized dataset of MR for the effects of FT4 on apolipoprotein B
SNP	effect_allele.exposure	other_allele.exposure	effect_allele.outcome	other_allele.outcome	Effect.Exposure	Effect.Outcome	SE.Exposure	P-value.Exposure	SE.Outcome	P-value.Outcome	mr_keep
rs10119187	T	C	T	C	0.0497	0.00178646	0.0085	4.11e-09	0.00274396	0.52	TRUE
rs10818937	C	T	C	T	0.0475	0.00120175	0.007	1.31e-11	0.00223215	0.59	TRUE
rs10946313	T	C	T	C	0.0455	0.0033388	0.0068	2.28e-11	0.00215054	0.12	TRUE
rs11039355	C	T	C	T	0.0385	0.00113828	0.007	3.51e-08	0.00218133	0.6	TRUE
rs113107469	T	C	T	C	0.1996	–0.00237683	0.022	1e-19	0.00589061	0.69	TRUE
rs11626434	C	G	C	G	0.0583	–0.00144402	0.0069	4.08e-17	0.00217061	0.51	FALSE
rs12907106	G	C	G	C	0.0407	–0.00336058	0.0074	3.67e-08	0.0023323	0.15	FALSE
rs17185536	T	C	T	C	0.0726	0.018918	0.0081	1.93e-19	0.00241798	5.1e-15	TRUE
rs225014	T	C	T	C	0.0535	0.000391186	0.0067	1.83e-15	0.00216152	0.86	TRUE
rs4149056	C	T	C	T	0.0506	–0.0106302	0.0089	1.34e-08	0.00289538	0.000239999	TRUE
rs4842131	C	T	C	T	0.1037	0.0100151	0.0075	7.68e-44	0.00211649	2.2e-06	TRUE
rs4954192	C	T	C	T	0.0409	0.013457	0.0071	8.38e-09	0.00212567	2.4e-10	TRUE
rs56069042	A	G	A	G	0.1061	0.014451	0.0186	1.16e-08	0.00574342	0.012	TRUE
rs67583169	C	G	C	G	0.0613	–0.00359728	0.0095	9.99e-11	0.00302496	0.23	FALSE
rs6785807	G	A	G	A	0.059	0.00558937	0.0093	2.47e-10	0.00278887	0.0449997	TRUE
rs8063103	G	C	G	C	0.0522	0.00140362	0.0092	1.61e-08	0.00291113	0.630001	FALSE

## Sheet: ST10
Supplementary Table 10. Heterogeneity and pleiotropy analysis
Exposures	Outcomes	Heterogeneity			Pleiotropy
		Method	Cochran’s Q	P value	Egger-intercept (95%CI)	P value
FT4	Cholelithiasis	IVW	13.505	0.262	0.008 (–0.028, 0.192)	0.492
TSH	Cholelithiasis	IVW	77.367	<0.001	0.005 (–0.012, 0.022)	0.562
Hyperthyroidism	Cholelithiasis	IVW	1.759	0.881	0.012 (–0.038, 0.062)	0.644
Hypothyroidism	Cholelithiasis	IVW	3.224	0.665	0.016 (–0.002, 0.034)	0.069
LDL-C	Cholelithiasis	IVW	209.8	<0.001	0.002 (–0.012, 0.016)	0.804
Triglyceride	Cholelithiasis	IVW	879.55	<0.001	0.001 (–0.002, 0.004)	0.237
Apolipoprotein B	Cholelithiasis	IVW	2186	<0.001	0.005 (–0.014, 0.006)	0.376
FT4	LDL-C	IVW	88.951	<0.001	0.001 (–0.001, 0.003)	0.986
FT4	Apolipoprotein B	IVW	95.557	<0.001	0.001 (–0.090, 0.011)	0.806

[truncated: 2 more sheets: ST11, ST12]
